# Supplementary material for: ARR22 overexpression can suppress plant Two-Component Regulatory Systems
Source: PLoS One. 2019 Feb 11;14(2):e0212056. doi: 10.1371/journal.pone.0212056 (PMC6370222; doi:10.1371/journal.pone.0212056)
Supplement: S2 Table — (XLSX) [file pone.0212056.s031.xlsx]

## Sheet: S2 Table (oligos)
	purpose	laboratory name	sequence (5'->3')	direction*
	promoter	nw_ARR5p_5'head	aGGATCCGagttcgcggttcgacctaaact	s
	promoter	nw_ARR5p_3'ATG	TTTTCCATGGGACGCAAAACCTCAGCCATATC	as
	promoter	kb-WUSp-5'ecori	tGAATTCTTATCCAATATAATCGACTAAagt	s
	promoter	kb-WUSp-3'ATGncoi	CTTCCATGGTCATGTGTGTTTGATTCGACTTTT	as
	cDNA cloning	nw_ARR10_fwd	GGGGACAAGTTTGTACAAAAAAGCAGGCTGCATGACTATGGAGCAAGAAATTG	s
	cDNA cloning	nw_ARR10_rev_+stop	GGGGACCACTTTGTACAAGAAAGCTGGGTGTCAAGCTGACAAAGAAAAGGGA	as
	qPCR	ARR7#68\L	tcatctgagaacatcttacctcgt	s
	qPCR	ARR7#68\R	ttcaccggtttcaacaagaat	as
	qPCR	ARR1qPCRf	ACTTCCAACCAGAACTTCCC	s
	qPCR	ARR1qPCRr	GAGCTGTTAACCTCTTCCTGG	as
	qPCR	EF2(AT2G45030)qPCRf	CCTGTTATGCTGGTCGAGTTG	s
	qPCR	EF2(AT2G45030)qPCRr	ATCACCCTCTTGATCGTTTCC	as
	qPCR	ARR5 expr f	ATGGCTGAGGTTTTGCGTCC	s
	qPCR	ARR5 expr r	GAGACTCTGAGTAACCGCTCG	as
	qPCR	ARR2 expr f	TCAAACTCCGACCCGTTTCC	s
	qPCR	ARR2 expr r	AATGCGCTCTCTGCTCTGTT	as
	qPCR	Act2 qPCR FW	aagctggggttttatgaatgg	s
	qPCR	Act2 qPCR REV	ttgtcacacacaagtgcatcat	as
	qPCR	WUS_3'end	CAATCGGAAGTTCGCCCT	s
	qPCR	WUS_3'end	ACGAAAGAGAGAGAGAGAGGAA	as
	qPCR	WUS_5'end	ACTTCTCTTTCTCTTGTTCCTC	s
	qPCR	WUS_5'end	GCGGCTCCATGTGTGTTT	as
