# Supplementary material for: ARR22 overexpression can suppress plant Two-Component Regulatory Systems
Source: PLoS One. 2019 Feb 11;14(2):e0212056. doi: 10.1371/journal.pone.0212056 (PMC6370222; doi:10.1371/journal.pone.0212056)
Supplement: S1 Dataset — (ZIP) [file pone.0212056.s033.zip]

Archive with 61 entries (48 files):
- JMP_files/2DEvs22/
- JMP_files/2DEvs22/071613_ARR2-D80E_vs_ARR22.jmp
- JMP_files/2DEvs22/250314_ARR2-D80E_vs_ARR22vars.jmp
- JMP_files/2DEvs22/README_2DEvs22_set.txt
- JMP_files/2devsUBI/
- JMP_files/2devsUBI/comparision_ARR5p_PcUBI2-4p_ARR2D80E.jmp
- JMP_files/2devsUBI/README_2devsUBI_set.txt
- JMP_files/2DNvs22/
- JMP_files/2DNvs22/ARR2D80N_vs_ARR22_121217_GFP-FI_60AUC_basal.jmp
- JMP_files/2DNvs22/ARR2D80N_vs_ARR22_121217_GFP-FI_660AUC_specific_activity.jmp
- JMP_files/2DNvs22/ARR2D80N_vs_ARR22_121217_GFP-FI_curves.jmp
- JMP_files/2DNvs22/ARR2D80N_vs_ARR22_121217_GFP-FI_total_660AUC.jmp
- JMP_files/2DNvs22/README_2DNvs22_set.txt
- JMP_files/2vars_nonQN/
- JMP_files/2vars_nonQN/ARR2_DD_DN_DE_small_comparison_curves.jmp
- JMP_files/2vars_nonQN/ARR2_DD_DN_DE_small_comparison_time650.jmp
- JMP_files/2vars_nonQN/README_2vars_nonQN_set.txt
- JMP_files/2WTvs22/
- JMP_files/2WTvs22/ARR2_vs_ARR22vars_QN_basal_AUC60.jmp
- JMP_files/2WTvs22/ARR2_vs_ARR22vars_QN_curves.jmp
- JMP_files/2WTvs22/ARR2_vs_ARR22vars_QN_total_and_specific_AUC660.jmp
- JMP_files/2WTvs22/README_2WTvs22_set.txt
- JMP_files/2WTvsWUS/
- JMP_files/2WTvsWUS/04_06_13_wus8hrs_basal_60AUC.jmp
- JMP_files/2WTvsWUS/04_06_13_wus8hrs_curves.jmp
- JMP_files/2WTvsWUS/04_06_13_wus8hrs_total_and_specfACT.jmp
- JMP_files/2WTvsWUS/README_2WTvsWUS_set.txt
- JMP_files/AHP5vs22/
- JMP_files/AHP5vs22/20180216_AHP5_vs_ARR22_GFP_basal_AUC60.jmp
- JMP_files/AHP5vs22/20180216_AHP5_vs_ARR22_GFP_curves.jmp
- JMP_files/AHP5vs22/20180216_AHP5_vs_ARR22_GFP_total_and_specfAct.jmp
- JMP_files/AHP5vs22/README_AHP5vs22_set.txt
- JMP_files/As_AHP_vs22/
- JMP_files/As_AHP_vs22/AHP2_AHP5_ARR7_ARR22_650AUC_spec_activity.jmp
- JMP_files/As_AHP_vs22/AHP2_AHP5_ARR7_ARR22_basal_60AUC.jmp
- JMP_files/As_AHP_vs22/AHP2_AHP5_ARR7_ARR22_curves.jmp
- JMP_files/As_AHP_vs22/README_As_AHP_vs22_set.txt
- JMP_files/assay_limits/
- JMP_files/assay_limits/ARR5p_limits_reporter_system.jmp
- JMP_files/assay_limits/DNA_limits_specific_activity.jmp
- JMP_files/assay_limits/GFP_transfections_in_platereader.jmp
- JMP_files/assay_limits/PcUBI2-4p_limits_reporter_system.jmp
- JMP_files/assay_limits/README_assay_limits_set.txt
- JMP_files/AsVs22/
- JMP_files/AsVs22/QN_2604_0507_Atypes_curves.jmp
- JMP_files/AsVs22/README_AsVs22_set.txt
- JMP_files/BsVs22de/
- JMP_files/BsVs22de/B-Typess_vs_ARR22de_curves.jmp
- JMP_files/BsVs22de/README_BsVs22de_set.txt
- JMP_files/BsVs22wt/
- JMP_files/BsVs22wt/QN_Btypes_vs_ARR22_basal_AUC.jmp
- JMP_files/BsVs22wt/QN_Btypes_vs_ARR22_curves.jmp
- JMP_files/BsVs22wt/QN_Btypes_vs_ARR22_total_and_specific_activity.jmp
- JMP_files/BsVs22wt/README_BsVs22wt_set.txt
- JMP_files/FACS_RT_qPCR/
- JMP_files/FACS_RT_qPCR/06hrs_FACS_RT_qPCR_S32fig.jmp
- JMP_files/FACS_RT_qPCR/16hrs_FACS_RT_qPCR.jmp
- JMP_files/FACS_RT_qPCR/16hrs_FACS_RT_qPCR_with_qPCR_call.jmp
- JMP_files/FACS_RT_qPCR/16hrs_FACS_RT_qPCR_with_qPCR_call_By_(Target).jmp
- JMP_files/FACS_RT_qPCR/README_FACS_RT_qPCR_set.txt
- JMP_files/README_complete_set.txt
