# Supplementary material for: ARR22 overexpression can suppress plant Two-Component Regulatory Systems
Source: PLoS One. 2019 Feb 11;14(2):e0212056. doi: 10.1371/journal.pone.0212056 (PMC6370222; doi:10.1371/journal.pone.0212056)
Supplement: S1 Dataset — (ZIP) [file pone.0212056.s033.zip › JMP_files/2DEvs22/README_2DEvs22_set.txt]

General Information
	These data are those processed into figures and statistics for the publication. These are the 
	raw data and also raw labeling. They are curated enough so that you should be able to follow 
	the information.

	Luc. Act. = Luciferase Activity = raw emission values from the microplate reader

	GFP-FI = GFP fluorescence intensity as measured by a microplate reader or cytometer, if present.

	Flash = first hour of measurement before treatment, called Basal expression in the publication

	Protein or Effector = which protein was overexpressed

	Promoter = the promoter fusion driving firefly Luciferase

	AUC = Area under the Curve, see publication for formula. It also included in the .jmp file 
	under the Formula column properties. With respect to the publication Basal AUC = first 60 minutes, 

	Total Response = total LUC activity after 60 minutes (when the treatment was performed) until the 
	end of the measurement run, 

	Treatment Specific Activity is Treated minus Mock based on Ranking of strongest to weakest for 
	non-blocked replicates or per block replicate, per combination. These values were calculated in Excel, 
	but as the position is preserved in the .jmp file; one can recalculate them.

	Most other columns should be self-explanatory or click on the column properties for Formula information.

	DD = wildtype proteins, all from Arabidopsis thaliana

	DN = conserved RR Asp mutated to Asn; see publication for amino acid position

	DE = conserved RR Asp mutated to Glu; see publication for amino acid position


FOLDER 
	2DEvs22

Specific Information

	These two datasets are composed of ARR2-D80E challenged against ARR22 and ARR22 variants.
 
	Corresponds to Figures S06 Fig and S05 Fig Panel G.
