# Supplementary material for: ARR22 overexpression can suppress plant Two-Component Regulatory Systems
Source: PLoS One. 2019 Feb 11;14(2):e0212056. doi: 10.1371/journal.pone.0212056 (PMC6370222; doi:10.1371/journal.pone.0212056)
Supplement: S1 Dataset — (ZIP) [file pone.0212056.s033.zip › JMP_files/README_complete_set.txt]

General Information
	These data are those processed into figures and statistics for the publication. These are the 
	raw data and also raw labeling. They are curated enough so that you should be able to follow 
	the information.

	Luc. Act. = Luciferase Activity = raw emission values from the microplate reader

	GFP-FI = GFP fluorescence intensity as measured by a microplate reader or cytometer, if present.

	Flash = first hour of measurement before treatment, called Basal expression in the publication

	Protein or Effector = which protein was overexpressed

	Promoter = the promoter fusion driving firefly Luciferase

	AUC = Area under the Curve, see publication for formula. It also included in the .jmp file 
	under the Formula column properties. With respect to the publication Basal AUC = first 60 minutes, 

	Total Response = total LUC activity after 60 minutes (when the treatment was performed) until the 
	end of the measurement run, 

	Treatment Specific Activity is Treated minus Mock based on Ranking of strongest to weakest for 
	non-blocked replicates or per block replicate, per combination. These values were calculated in Excel, 
	but as the position is preserved in the .jmp file; one can recalculate them.

	Most other columns should be self-explanatory or click on the column properties for Formula information.

	DD = wildtype proteins, all from Arabidopsis thaliana

	DN = conserved RR Asp mutated to Asn; see publication for amino acid position

	DE = conserved RR Asp mutated to Glu; see publication for amino acid position


FOLDER 
	2DEvs22

Specific Information

	These two datasets are composed of ARR2-D80E challenged against ARR22 and ARR22 variants.
 
	Corresponds to Figures S06 Fig and S05 Fig Panel G.


FOLDER 
	2devsUBI

Specific Information

	This dataset is ARR2-D80E on ARR5p::LUC compared with PcUBI2/4::LUC. 

	Corresponds to Figures S05 Fig, Panel F.


FOLDER 
	2DNvs22

Specific Information
	
	This dataset is variants of ARR2 (wt, D80N, D80E) challenged against ARR22 and ARR22-D74E on ARR5p::LUC.

	Four files: 
		Raw data and used for graphing,* _curves. jmp

		Basal AUC is in, *_60AUC_basal.jmp

		Total Response AUC is in, *__total_660AUC.jmp
		
		Specific Activity is in, **__660AUC_specific_activity.jmp

	Corresponds to Figure 3.


FOLDER 
	2vars_nonQN
	
Specific Information

	Example of non-quantile normalized data for ARR2 (wt, D80N, D80E) on ARR5p::LUC.

	Two files: 

		Raw data and used for graphing,* _curves. jmp

		Basal, Response and Treatment Specific AUC is in, *_time650.jmp

	Corresponds to Figures S05 Fig.


FOLDER 
	2WTvs22

Specific Information

	This dataset is of ARR2 challenged against ARR22 variants (wt, DN, DA, DE) on ARR5p::LUC. Both raw Luciferase activity and quantile normalized data are included. See publication for QN method.

	Three files: 

		Raw data and used for graphing,* _curves. jmp

		Basal AUC is in, *_60AUC_basal.jmp

		Total and Treatment Specific AUC is in, * _total_and_specific_AUC660.jmp

	Corresponds to Figure 2.


FOLDER 
	2WTvsWUS

Specific Information

	This dataset is variants of ARR2 (wt, DN, DE) challenged against ARR22 on WUSp::LUC.

	Three files: 

		Raw data and used for graphing,* _curves. jmp

		Basal AUC is in, *_60AUC_basal.jmp

		Total and Treatment Specific AUC is in, * _total_and_specfACT.jmp

	Corresponds to Figure 7.


FOLDER 

	AHP5vs22

Specific Information

	This dataset is of ARR2 and AHP5 challenged against ARR22 on ARR5p::LUC.

	Three files: 

		Raw data and used for graphing,* _curves. jmp

		Basal AUC is in, *_60AUC_basal.jmp

		Total and Treatment Specific AUC is in, * _total_and_specfACT.jmp

	Corresponds to Figure 4.


FOLDER 
	As_AHP_vs22

Specific Information

	This dataset is variants of ARR2, AHP5, AHP2, ARR7 and ARR22 on ARR5p::LUC.

	Three files: 

		Raw data and used for graphing,* _curves. jmp

		Basal AUC is in, *_60AUC_basal.jmp

		Total and Treatment Specific AUC is in, * _total_and_specfACT.jmp

	Corresponds to Figure 5.


FOLDER 

	AsVs22

Specific Information

	This dataset is variants of ARR22 and A-types ARR4 (wt, Dn, DE), ARR7, ARR15 challenged 
	against ARR2 on ARR5p::LUC. Both raw Luciferase activity and quantile normalized data are 
	included. See publication for QN method.

	One file: 

		Raw data and used for graphing,* _curves. jmp

	Corresponds to Figure S12 Fig.
	


FOLDER 

	BsVs22de

Specific Information

	This dataset is variants B-types ARR1, ARR2, ARR10, and ARR18 challenged against inactive ARR22-D74E on ARR5p::LUC. 

	One file: 

		Raw data and used for graphing,* _curves. jmp

	Corresponds to Figure S17 Fig.
	


FOLDER 

	BsVs22wt

Specific Information

	This dataset is variants B-types ARR1, ARR2, ARR10, and ARR18 challenged against wildtype ARR2 on ARR5p::LUC. 

	Three files: 

		Raw data and used for graphing,* _curves. jmp

		Basal AUC is in, *_60AUC_basal.jmp

		Total and Treatment Specific AUC is in, * _total_and_specfACT.jmp

	Corresponds to Figure 6.	


FOLDER 

	assay_limits

Specific Information

	These datasets are those illustrating the limits of the assay method.

	Four files: 

		ARR5p_limits_reporter_system.jmp

			Explores overnight vs. 6 hour transfection incubation times, amount of 
			DNA in ug for the reporter, luciferin concentration and t-zeatin concentrations.

			Corresponds to Figures S22 Fig.

		DNA_limits_specific_activity.jmp

			Explores the effects of non-balancing vs balanced DNA loads during transfection 
			and its effects on the Treatment Specific Activity readout for ARR2 on ARR5p::LUC.

			Corresponds to Figures S24 Fig.

		GFP_transfections_in_platereader.jmp

			Explores the detection of GFP emission in a microplate reader as well as a comparison 
			of the DNA load at transfection with the linearity of response for microplate readers 
			and cytometer based measurements.

			Corresponds to Figures S29 Fig.

		PcUBI2-4p_limits_reporter_system.jmp

			Explores luciferase emission for different amounts of PcUBI2/4::LUC DNA in ug and different 
			amounts of cells to microplate wells.

			Corresponds to Figures S23 Fig.


FOLDER 

	FACS_RT_qPCR

Specific Information

	Data are qPCR data from the FACS-RT-qPCR dataset. Data points were obtained from the Bio-Rad CFX96 TouchTM Real-Time PCR Detection System and Cq determined as single threshold for each trace with Bio-Rad CFX Manager 3.1. Figure 8 was performed 16 hrs after transfection. S32 Fig was performed 6 hours after transfection.

	Four files: 

		16hrs_FACS_RT_qPCR.jmp

			Corresponds to Figure 8. Full dataset.

		16hrs_FACS_RT_qPCR_with_qPCR_call.jmp

		16hrs_FACS_RT_qPCR_with_qPCR_call_By_(Target).jmp

			Corresponds to Figure S21 Fig. 

			Number of calls over background. First file the calculation, second file the summary.

		06hrs_FACS_RT_qPCR_S32fig.jmp 

			Corresponds to Figure S32 Fig. 
